# Supplementary material for: Methods, outcomes, and costs of a 2.5 year comprehensive facility-and community-based HIV testing intervention in Bukoba Municipal Council, Tanzania, 2014-2017
Source: PLoS One. 2019 May 2;14(5):e0215654. doi: 10.1371/journal.pone.0215654 (PMC6497243; doi:10.1371/journal.pone.0215654)
Supplement: S1 Tables — (XLSX) [file pone.0215654.s001.xlsx]

## Sheet: Cover Page
	Combination Prevention Tanzania (CP-Tz) Monthly Indicator Report
	The indicators reported in this document are program indicators from three CP-Tz program areas: HIV Testing and Counseling (HTC), Linkage, and Early initiation of anti-retroviral therapy for serodiscordant couples (Early ART). The tables in this document are cumulative, and are updated monthly using aggregate data from program indicators. The Early ART program also contains indicators which are u…
	Date report created:	2014-05-08
	Report period start:	2014-10-01
	Report period end:	2014-02-28
	Definitions and abbreviations used in indicator tables
	ART	Anti-retroviral therapy
	CBHTC	Community-based HIV testing and counseling, comprised of venue-based HIV testing and counseling (VBHTC) and household-based HIV testing and counseling (HBHTC)
	Completed linkage program	Clients are considered to have completed the linkage program at the time they reach either of two program endpoints: Endpoint 1 - Client has met all of the following requirements: - Registered at CTC and received CTC ID - Baseline CD4 and WHO clinical staging completed - If ART-eligible, initiated ART - At least 3 linkage sessions completed, which must include session on barriers to enrollment in…
	CP	Combination Prevention Tanzania program
	CP testing point / Non-CP testing point	CP testing point: Any unit within a health facility or any community location where HIV testing and counseling is directly provided by staff supported by the CP-Tz program. At CP testing points, post-test counseling is provided to HIV-positive clients by linkage counselors, and clients are offered enrollment in the linkage program. Non-CP testing point: Any unit within a health facility or any co…
	CP CTC / Non-CP CTC	CP CTC: An HIV care and treatment center (CTC) at a health facility that also has a CP-Tz linkage program. Non-CP CTC: A CTC at a health facility without a CP-Tz linkage program. Clients who wish to enroll in care at non-CP CTCs are not eligible for enrollment in the CP-Tz linkage program.
	CP Target client	Client aged 18-49 without a prior HIV diagnosis who has not been tested for HIV in the past 3 months.
	CTC	HIV care and treatment center
	HBHTC	Household-based HIV testing and counseling
	HH	Household
	HTC	HIV testing and counseling
	IDTC	Index-client testing and counseling; HIV testing of partners and family members of HIV-positive clients
	LC	Linkage Lay Counselor
	Linkage-eligible Dx status	Clients with a either a new HIV-positive diagnosis or a prior HIV-positive diagnosis who have not accessed HIV care services within the part 90 days
	LTF	Lost to follow-up
	MSF	Monthly Summary Form, which is monthly reporting form that the CP M&E team uses to report aggregate facility-level and team-level indicators.
	New Dx	Clients with a new HIV-positive diagnosis
	Part/Fam Testing	HIV testing of partners or family members of HIV-positive clients
	Partner A	HIV-positive member of serodiscordant couple enrolled in Early ART program
	Partner B	HIV-negative member of serodiscordant couple enrolled in Early ART program
	PITC	Provider-initiated HIV testing and counseling
	Prgm	Program
	Prior Dx	Clients reporting a prior HIV-positive diagnosis who have not accessed HIV care services within the past 90 days
	Transf	Transfer
	VBHTC	Venue-based HIV testing and counseling
	VBHTC: Single venues	Venues visited as part of routine venue-based testing conducted by CBHTC teams
	VBHTC: Large multi-day events	Special community testing events taking place over several days. These events will usually have several teams participating in testing.
	VCT	Voluntary HIV testing and counseling
	Notes on missing data or problematic indicators:
	Data notes and explanations
	General
	1) Additional information about the calculation for selected indicators is provided in a comment box within the indicator heading. Denominators are provided for all percentage calculations in a comment box within the indicator heading. 2.) All non-reportable data will be left blank and shaded in gray.
	HTC table
	1) At this time, CP does not directly support HTC in VCT units. No data is reported in the VCT sections of the report. 2) CBHTC outcomes require information reported in the daily activities log. These data are in the process of being calculated and some changes still need to be made to the forms so some of the indicators may be blank. 3) All VBHTC 'Special Events' will be listed on this page.
	Linkage table
	1) No comments.

## Sheet: HTC Outcomes Overall
BCPE HTC Outcome Data: Table A
Group heading	HTC outcomes: All Startegies								HTC outcomes by type of HTC: PITC, HBHTC, VBHTC
line number / calculation	1	2	2 (Male only)	3a	5a		6a		2 (PITC only)		HBHTC form total 1	2 (HBHTC only)		VBHTC form total 1	2 (VBHTC only)
Dx category					Prior Dx, out of care		New Dx
Indicator label	CP target clients	HIV tests conducted	HIV tests conducted, Male clients	HIV positive tests	HIV-positive tests, Prior Dx out-of-care	HIV-positive tests, Prior Dx In Care	HIV-positive tests, New Dx		PITC tests conducted	HIV postive PITC tests conducted	HHs visited	HBHTC tests conducted	HIV positive HBHTC tests conducted	Venues visited or events held	VBHTC tests conducted	HIV positive VBHTC tests conducted
	n	n	n	n	n	n	n		n	n	n	n	n	n	n	n
Program Total	138259	133695	56304	5550	588	819	4143		88813	4365	31293	27407	690	79	17475	495
Month-year
2014-10-01	1437	1359	271	57	10	4	43		1359	57	.	.	.	.	.	.
2014-11-01	2329	2246	580	120	15	13	92		2246	120	.	.	.	.	.	.
2014-12-01	4376	4198	1866	199	25	15	159		2798	148	.	.	.	1	1400	51
2015-01-01	5049	4841	1923	276	35	17	224		3901	232	307	387	17	2	553	27
2015-02-01	4444	4113	1649	231	30	21	180		3336	210	469	545	15	1	232	6
2015-03-01	5012	4757	1936	244	35	16	193		3500	204	208	238	5	3	1019	35
2015-04-01	5100	4862	1970	211	34	17	160		2915	164	1093	1041	24	4	906	23
2015-05-01	6347	6102	2465	252	31	15	206		2981	170	2963	2716	68	4	405	14
2015-06-01	7159	6885	2779	235	27	31	177		3677	166	3046	2753	58	3	455	11
2015-07-01	6535	6327	2796	263	30	30	203		3398	170	1319	1596	57	4	1333	36
2015-08-01	6117	5892	2498	230	25	24	181		3005	154	2597	2005	57	4	882	19
2015-09-01	5531	5325	1967	200	13	23	164		3231	156	2567	2038	39	1	56	5
2015-10-01	4811	4684	1945	193	25	15	153		2704	147	2372	1748	38	2	232	8
2015-11-01	5582	5428	2196	187	26	27	134		3107	151	2324	2321	36	0	.	.
2015-12-01	3385	3297	1316	132	15	23	94		2221	108	1151	1042	24	1	34	0
2016-01-01	5313	5191	2150	178	14	38	126		3338	135	2173	1620	37	1	233	6
2016-02-16	5045	4915	1937	198	15	31	152		3488	178	1960	1413	20	1	14	0
2016-03-16	5909	5780	2404	214	23	39	152		3345	159	2447	2177	49	2	258	6
2016-04-16	4399	4330	1880	188	20	34	134		2661	129	1952	1669	59	0	.	.
2016-05-16	5494	5409	2483	239	20	48	171		3496	185	972	825	34	2	1088	20
2016-06-16	4462	4360	1917	154	19	25	110		3223	132	786	863	14	2	274	8
2016-07-16	3861	3730	1531	121	10	32	79		3131	107	0	0	0	3	599	14
2016-08-16	4434	4312	2042	170	16	31	123		3244	138	0	.	.	7	1068	32
2016-09-16	3089	2991	1338	158	13	23	122		2505	142	0	.	.	4	486	16
2016-10-01	4518	4394	1950	223	11	74	138		3184	192	.	.	.	6	1210	31
2016-11-01	3740	3645	1620	216	18	61	137		2825	135	400	185	24	6	635	57
2016-12-01	2691	2620	1414	98	5	17	76		1709	77	53	78	6	10	833	15
2017-01-17	4654	4454	2117	133	12	30	91		2888	98	11	18	2	18	1548	33
2017-02-17	3515	3395	1521	96	4	19	73		2616	83	3	8	1	15	771	12
2017-03-17	3921	3853	1843	134	12	26	96		2781	118	120	121	6	9	951	10
2017-05-01
TOTAL	138259	133695	56304	5550	588	819	4143	0	88813	4365	31293	27407	690	116	17475	495	0
…
Ward
Bakoba (Urban)	5826	5734	2972	127	14	20	93		.	.	3703	3034	66	13	2700	61
Bilele (urban)	42865	41314	18119	2310	300	299	1711		36299	2207	1028	1034	16	14	3981	87
Buhembe (Rural)	8353	8188	2948	273	41	42	190		6721	238	1774	1234	29	1	233	6
Hamugembe (urban)	3676	3524	1900	75	4	15	56		.	.	2463	2057	48	5	1467	27
Ijuganyondo (Rural)	4381	4312	1442	163	13	24	126		3508	144	702	804	19	0	.	.
Kagondo (Rural)	1710	1691	896	49	6	5	38		.	.	2066	1582	43	2	109	6
Kahororo (Rural)	6456	6179	2433	298	23	63	212		4305	184	2114	1727	88	1	147	26
Kashai (urban)	18202	17243	6852	712	82	101	529		10142	527	5179	4922	119	12	2179	66
Kibeta (Rural)	2667	2634	1351	64	3	21	40		.	.	2472	2128	47	6	506	17
Kitendaguro (Rural)	8318	7978	3012	215	17	40	158		6510	189	1903	1393	23	2	75	3
Miembeni (urban)	10372	10162	5011	367	22	59	286		6321	204	1035	1065	62	12	2776	101
Nshambya (urban)	3970	3895	1801	73	6	14	53		.	.	3717	3577	63	2	318	10
Nyanga (Rural)	2196	2133	1325	55	6	7	42		.	.	593	619	15	4	1514	40
Rwamishenye (urban)	19267	18708	6242	769	51	109	609		15007	672	2544	2231	52	8	1470	45
TOTAL	138259	133695	56304	5550	588	819	4143	0	88813	4365	31293	27407	690	82	17475	495	0
Sex
Male	58145	56304		2039	239	217	1583		31329	1510		12917	274		12058	255
Female	80114	77391		3511	349	602	2560		57484	2855		14490	416		5417	240
TOTAL	138259	133695		5550	588	819	4143	0	88813	4365		27407	690		17475	495	0
Age group
< 15	19731	19204	9425	179	15	27	137		12785	152		6146	23		273	4
15-24	44738	43247	16888	1189	112	196	881		26644	888		9337	155		7266	146
25-49	65616	63435	26041	3773	421	528	2824		44122	2990		10257	464		9056	319
> 49	8174	7809	3950	409	40	68	301		5262	335		1667	48		880	26
TOTAL	138259	133695	56304	5550	588	819	4143	0	88813	4365		27407	690		17475	495
Sex & Age group
Male:
< 15	9698	9425		69	6	12	51		6260	58		3027	10		138	1
15-24	17445	16888		189	14	29	146		7512	115		4342	26		5034	48
25-49	26882	26041		1575	197	152	1226		15034	1174		4778	212		6229	189
> 49	4120	3950		206	22	24	160		2523	163		770	26		657	17
Female:
< 15	10033	9779		110	9	15	86		6525	94		3119	13		135	3
15-24	27293	26359		1000	98	167	735		19132	773		4995	129		2232	98
25-49	38734	37394		2198	224	376	1598		29088	1816		5479	252		2827	130
> 49	4054	3859		203	18	44	141		2739	172		897	22		223	9
TOTAL	138259	133695		5550	588	819	4143	0	88813	4365		27407	690		17475	495
Type of HTC
PITC	92442	88813	31329	4365	497	598	3270
HBHTC	27932	27407	12917	690	53	138	499
VBHTC	17885	17475	12058	495	38	83	374
TOTAL	138259	133695	56304	5550	588	819	4143
Footnotes
PITC: Provider Initiated Testing and Counseling
HBHTC: Home-based HIV Testing and Counseling
VBHTC: Venue-based HIV Testing and Counseling
DX: Diagnosis

## Sheet: DX Status_Strategy&Time
BCPE HTC Outcomes Data: Table B
Time Period		ALL Strategies					PITC					HBHTC					VBHTC
Year	Calendar Quarter (Q)	HIV Tests Conducted	HIV Positive	HIV Positive, New Diagnosis	HIV Positive, Prior Diagnosis Out of care	HIV Positive, Prior Diagnosis, In care	HIV Tests Conducted	HIV Positive	HIV Positive, New Diagnosis	HIV Positive, Prior Diagnosis Out of care	HIV Positive, Prior Diagnosis, In care	HIV Tests Conducted	HIV Positive	HIV Positive, New Diagnosis	HIV Positive, Prior Diagnosis Out of care	HIV Positive, Prior Diagnosis, In care	HIV Tests Conducted	HIV Positive	HIV Positive, New Diagnosis	HIV Positive, Prior Diagnosis Out of care	HIV Positive, Prior Diagnosis, In care
2014	Q4	7803	376	294	50	32	6403	325	250	43	32	0	0	0	0	0	1400	51	44	7	0
2015	Q1	13711	751	597	100	54	10737	646	510	91	45	1170	37	31	3	3	1804	68	56	6	6
	Q2	17849	698	543	92	63	9573	500	378	78	44	6510	150	125	12	13	1766	48	40	2	6
	Q3	17544	693	548	68	77	9634	480	379	54	47	5639	153	119	8	26	2271	60	50	6	4
	Q4	13409	512	381	66	65	8032	406	303	55	48	5111	98	71	11	16	266	8	7	0	1
2016	Q1	15886	590	430	52	108	10171	472	358	43	71	5210	106	62	8	36	505	12	10	1	1
	Q2	14099	581	415	59	107	9380	446	332	48	66	3357	107	64	7	36	1362	28	19	4	5
	Q3	11046	450	324	39	86	8880	387	280	37	70	0	0	0	0	0	2153	62	44	2	16
	Q4	10646	536	351	34	152	7718	404	257	27	120	263	30	21	1	8	2678	103	73	6	24
2017	Q1	11702	363	260	28	75	8285	299	223	21	55	147	9	6	3	0	3270	55	31	4	20
Total		133695	5550	4143	588	819	88813	4365	3270	497	598	27407	690	499	53	138	17475	495	374	38	83
BCPE HTC Outcomes Data, Community-based HTC Q4 2016: Table C
Strategy	HIV Tests Conducted			New Diagnosis
	Main land	Island	Total	Main land	Island	Total
HBHTC	91	172	263	6	15	21
VBHTC	2366	312	2678	41	32	73
TOTAL	2457	484	2941	47	47	94

## Sheet: HTC_by type
					HTC by testing type									HTC in special populations
Indicator #					2		4		6		7			5	8
		Total clients tested	CP target clients tested		PITC clients		VCT clients		HBHTC clients		VBHTC clients			IDTC clients	Couples
		n	n		n	%	n	%	n	%	n	%		n	n
Month-year
2014-10-01
2014-11-01
2014-12-01
2015-01-15
2015-02-15
…
Sex
Male
Female
Age group
< 14
15-24
25-49
50+
Ward
Bakoba
Bilele
Buhembe
Hamugembe
Ijuganyondo
Kagondo
Kahororo
Kashai
Kibeta
Kitendaguro
Miembeni
Nshambya
Nyanga
Rwamishenye
Type of HTC
PITC
VCT
HBHTC
VBHTC

## Sheet: HTC_alt
Indicator heading	HIV tests conducted at CP sites							HIV tests conducted at CP sites, by testing type / venue																			Consent to linkage program, Prior Dx out of care + New Dx															Consent to linkage program, Prior Dx out of care only
Sub-population	All clients							All clients																			All clients						Clients from CP testing points				Clients from non-CP testing points					All clients
Indicator #	1	2	3	4	5			8		9		10	11		12		13		14	15		16		17			18	21	22	23	24		33	34	35		42	43	44			6		19	25	26	27	28
From HTC summary form: line number or calculation	1	2	H1	H2	3a			2 (PITC only)		2 (VCT only)		CBHTC3	CBHTC4		2 (HBHTC only)		2(HBHTC) /CBHTC3		CBHTC1	CBHTC2		2 (VBHTC only)		H3			5b+6b	5a+5b+6a+6b	7a+7b+8a+8b	5a+5b+6a+6b - (7a+7b+8a+8b)	11a+11b		7a+8a	5a+6a-(7a+8a)	9a+10a		7b+8b	5b+6b-(7b+8b)	9b+10b			5a		5b	5a+5b	7a+7b	5a+5b-(7a+7b)	9a+9b
Indicator label	CP target clients	Total clients	Couples tested	IDTC clients tested	HIV-positive test results			PITC tests		VCT tests		HBHTC: HHs visited	HBHTC: HHs visited with ≥1 test		HBHTC: tests conducted		HBHTC: Tests per HH visited		VBHTC: Venues visited	VBHTC: Venues visited with ≥1 test		VBHTC: tests conducted		VBHTC: Tests per venue			Referred from non-CP test	Eligible to meet with linkage LC	Referred out to non-CP CTC	Eligible for linkage prgm.	Consented to linkage prgm.		Referred out to non-CP CTC	Eligible for linkage prgm.	Consented to linkage prgm.		Referred out to non-CP CTC	Eligible for linkage prgm.	Consented to linkage prgm.			HIV-positive test results		Referred from non-CP test	Eligible to meet with linkage LC	Referred out to non-CP CTC	Eligible for linkage prgm.	Consented to linkage prgm.
	n	n	n	n	n	%		n	%	n	%	n	n	%	n	%	mean	Q1-Q3	n	n	%	n	%	median	Q1-Q3		n	n	n	n	n	%	n	n	n	%	n	n	n	%		n	%	n	n	n	n	n	%
Program Total
Month-year																																						`
2014-10-01
2014-11-01
2014-12-01
2015-01-01
2015-02-01
…
Ward
Bakoba
Bilele
Buhembe
Hamugembe
Ijuganyondo
Kagondo
Kahororo
Kashai
Kibeta
Kitendaguro
Miembeni
Nshambya
Nyanga
Rwamishenye
Sex
Male
Female
Age group
< 14
15-24
25-49
50+
Type of HTC
PITC
VCT
HBHTC
VBHTC
VBHTC Event 1
VBHTC Event 2
VBHTC Event 3
…
Facility
BRRH
Buhembe Disp
ELCT Town clinic HC
Ijuganyondo Disp
Kagemu Disp
Kahororo Disp
Kashai Disp
Rwamishenye HC
St. Theresa HC
Ufufuo HC
Zamzam HC
CBHTC Team 1
CBHTC Team 2
…
[truncated: 24 more columns]

## Sheet: HTC - DB layout
Mth	Yr	Fac	HTCtype	Ward	Event	Sex	Agecat	HTC1	HTC2	HTC3	HTC4	HTC5	HTC6	HTC7	HTC8	HTC9	HTC10
10	2014	2	3	11	99	0	0	850	537	23	3	4	15	18	4	13	17
10	2014	2	3	11	99	1	1	5	5	0	0	0	0	0	0	0	0
10	2014	2	3	11	99	1	2	19	18	0	0	0	0	0	0	0	0
10	2014	2	3	11	99	1	3	47	36	2	0	0	1	1	0	0	0
10	2014	2	3	11	99	1	4	5	3	0	0	0	0	0	0	0	0
10	2014	2	3	11	99	1	0	76	62	2	0	0	1	1	0	0	0
10	2014	2	3	11	99	2	1	4	2	0	0	0	1	1	0	1	1
10	2014	2	3	11	99	2	2	367	226	8	1	2	5	7	2	5	7
10	2014	2	3	11	99	2	3	388	241	12	2	2	7	8	2	6	8
10	2014	2	3	11	99	2	4	15	6	1	0	0	1	1	0	1	1
10	2014	2	3	11	99	2	0	774	475	21	3	4	14	17	4	13	17

## Sheet: Linkage - DB layout
Mth	Yr	Fac	HTCtype	Ward	Event	Sex	Agecat	Link1	Link2	Link3	Link4	Link5	Link6	Link7	Link8	Link9	Link10	Link11	Link12	Link13	Link14	Link15	Link16	Link17	Link18	Link19	Link20	Link21	Link22	Link23	Link24	Link25	Link26
10	2014	2	3	11	99	0	0
10	2014	2	3	11	99	1	1
10	2014	2	3	11	99	1	2
10	2014	2	3	11	99	1	3
10	2014	2	3	11	99	1	4
10	2014	2	3	11	99	1	0
10	2014	2	3	11	99	2	1
10	2014	2	3	11	99	2	2
10	2014	2	3	11	99	2	3
10	2014	2	3	11	99	2	4
10	2014	2	3	11	99	2	0
