# Supplementary material for: Methods, outcomes, and costs of a 2.5 year comprehensive facility-and community-based HIV testing intervention in Bukoba Municipal Council, Tanzania, 2014-2017
Source: PLoS One. 2019 May 2;14(5):e0215654. doi: 10.1371/journal.pone.0215654 (PMC6497243; doi:10.1371/journal.pone.0215654)
Supplement: S2 Tables — (XLSX) [file pone.0215654.s002.xlsx]

## Sheet: Sheet1
BCPE HTC Cost Data
Total costs in USD 2017
	Total	PITC	CBHTC: HBHTC	CBHTC: VBHTC
	Oct 2014 - Mar 2017
Personnel: Healthcare Worker (HW)	295656	176597	60143.4	58914.9
Personnel: Lay counselor (LC)	86300.5	52828.8	21756.8	11715
Training	35547.3	23845	5851.15	5851.15
Commodities and supplies	59426.4	26227.6	16599.4	16599.4
Test kits	184887	123567	37408	23912.4
Equipment	4365.25	1299.16	818.468	2247.63
Travel	54426.2	0	34288.5	20137.7
Total costs	720608	404365	176866	139377
Total Tested	133695	88813	27407	17475
Cost per person tested	5.38994	4.55299	6.4533	7.9758
New Diagnoses	4143	3270	499	374
Cost per person newly diagnosed	173.934	123.659	354.44	372.666
Task-shifting cost estimates USD 2017
	Total	PITC	CBHTC: HBHTC	CBHTC: VBHTC
		Oct 2014 - Mar 2017
Personnel (replace HW with trained lay counselor)	160214	96978.2	36792.6	26443.4
Training	35547.3	23845	5851.15	5851.15
Commodities and supplies	59426.4	26227.6	16599.4	16599.4
Test kits	184887	123567	37408	23912.4
Equipment	4365.25	1299.16	818.468	2247.63
Travel	54426.2	0	34288.5	20137.7
Total costs	498867	271917	131758	95191.7
Cost per person tested	3.73138	3.06168	4.80746	5.44731
Cost per person newly diagnosed	120.412	83.155	264.044	254.523
